# Supplementary material for: Facilitating Imaging Mass Spectrometry of Microbial Specialized Metabolites with METASPACE
Source: Metabolites. 2021 Jul 23;11(8):477. doi: 10.3390/metabo11080477 (PMC8401310; doi:10.3390/metabo11080477)
Supplement: Supplementary file 1 [file metabolites-11-00477-s001.zip]

Archive with 1 entries (1 files):
- metabolites-1273287-supplementary.pdf
